# Supplementary material for: Association of meat consumption with NAFLD risk and liver-related biochemical indexes in older Chinese: a cross-sectional study
Source: BMC Gastroenterol. 2021 May 17;21:221. doi: 10.1186/s12876-021-01688-7 (PMC8127290; doi:10.1186/s12876-021-01688-7)
Supplement: Supplementary file 1 — Additional file 1: Table S1. Propensity score weighted univariable and multivariable analysis of associations between meat subtypes consumptions and NAFLD [file 12876_2021_1688_MOESM1_ESM.xls]

## Sheet: Sheet1
Table S1. Propensity score-weighted univariable and multivariable analysis of associations between meat subtypes consumptions and NAFLD
Variable			Crude OR (95%CI)	Adjusted OR (95%CI)a
Red meat
	Continuous variable
		Per 50 g/day increase	1.128(1.005-1.266)	1.182(1.030-1.356)
	Categorical variables
		Q1(<28.44 g/day)	1( Reference)	1( Reference)
		Q2(28.44-49.74 g/day)	1.901(1.386-2.609)	1.971(1.414-2.749)
		Q3(49.75-71.00 g/day)	1.221(0.872-1.710)	1.206(0.844-1.724)
		Q4(>71.00 g/day)	1.659(1.199-2.295)	1.804(1.251-2.600)
		P for trend	0.043	0.03
Processed meat
	Continuous variable
		Per 50 g/day increase	1.003(0.806-1.247)	0.976(0.756-1.259)
	Categorical variables
		Q1(<2.26 g/day)	1( Reference)	1( Reference)
		Q2(2.26-4.61 g/day)	1.159(0.828-1.622)	1.154(0.811-1.642)
		Q3(4.62-6.59 g/day)	1.521(1.104-2.096)	1.398(0.997-1.958)
		Q4(>6.59 g/day)	1.376(0.986-1.921)	1.339(0.938-1.910)
		P for trend	0.02	0.059
Poultry
	Continuous variable
		Per 50 g/day increase	0.974(0.666-1.424)	1.034(0.683-1.563)
	Categorical variables
		Q1(<7.00 g/day)	1( Reference)	1( Reference)
		Q2(7.00-9.00 g/day)	1.145(0.829-1.582)	1.138(0.809-1.601)
		Q3(9.01-14.00 g/day)	1.086(0.806-1.462)	1.006(0.735-1.376)
		Q4(>14.00 g/day)	1.052(0.774-1.431)	1.087(0.781-1.511)
		P for trend	0.753	0.759
Fish
	Continuous variable
		Per 50 g/day increase	0.967(0.868-1.077)	0.995(0.879-1.126)
	Categorical variables
		Q1(<11.01 g/day)	1( Reference)	1( Reference)
		Q2(11.01-25.15 g/day)	0.865(0.632-1.184)	0.873(0.626-1.216)
		Q3(25.16-50.42 g/day)	1.007(0.735-1.379)	1.025(0.731-1.438)
		Q4(>50.42 g/day)	0.922 (0.669-1.271)	0.959(0.668-1.376)
		P for trend	0.87	0.951
NAFLD, non-alcoholic fatty liver diseases. a Adjusted by smoking status, tea intake status, weekly hours of physical activity, presence of hypertension, dyslipidemia and diabetes, energy and cholesterol intakes. Q=quartile.
