# Supplementary material for: Association of meat consumption with NAFLD risk and liver-related biochemical indexes in older Chinese: a cross-sectional study
Source: BMC Gastroenterol. 2021 May 17;21:221. doi: 10.1186/s12876-021-01688-7 (PMC8127290; doi:10.1186/s12876-021-01688-7)
Supplement: Supplementary file 2 — Additional file 2: Table S2. Univariable and multivariable analysis of associations between meat subtypes consumptions and NAFLD [file 12876_2021_1688_MOESM2_ESM.xls]

## Sheet: Sheet1
Table S2. Univariable and multivariable analysis of associations between meat subtypes consumptions and NAFLD
Variable			Crude OR (95%CI)	Adjusted OR (95%CI)a
Red meat
	Continuous variable
		Per 50g/day increase	1.288(1.154-1.437)	1.141(1.010-1.289)
	Categorical variables
		Q1(<28.44 g/day)	1( Reference)	1( Reference)
		Q2(28.44-49.74 g/day)	1.444(1.063-1.960)	1.484(1.041-2.116)
		Q3(49.75-71.00 g/day)	1.476(1.084-2.010)	1.137(0.791-1.635)
		Q4(>71.00 g/day)	1.924(1.422-2.603)	1.558(1.090-2.228)
		P for trend	0.001	0.07
Processed meat
	Continuous variable
		Per 50g/day increase	1.091(0.901-1.319)	1.009(0.822-1.239)
	Categorical variables
		Q1(<2.26 g/day)	1( Reference)	1( Reference)
		Q2(2.26-4.61 g/day)	0.857(0.621-1.183)	1.040(0.717-1.506)
		Q3(4.62-6.59 g/day)	2.374(1.757-3.207)	1.426(0.996-2.042)
		Q4(>6.59 g/day)	1.572(1.754-2.140)	1.278(0.895-1.825)
		P for trend	<0.001	0.081
Poultry
	Continuous variable
		Per 50g/day increase	1.229(0.887-1.703)	1.123(0.762-1.657)
	Categorical variables
		Q1(<7.00 g/day)	1( Reference)	1( Reference)
		Q2(7.00-9.00 g/day)	0.629(0.451-1.877)	0.925(0.634-1.352)
		Q3(9.01-14.00 g/day)	1.722(1.310-2.265)	1.193(0.868-1.554)
		Q4(>14.00 g/day)	1.216(0.917-1.612)	1.116(0.802-1.554)
		P for trend	0.003	0.311
Fish
	Continuous variable
		Per 50g/day increase	1.018(0.929-1.116)	0.986(0.878-1.107)
	Categorical variables
		Q1(<11.01 g/day)	1( Reference)	1( Reference)
		Q2(11.01-25.15 g/day)	1.139(0.844-1.537)	1.199(0.845-1.700)
		Q3(25.16-50.42 g/day)	1.307(0.963-1.773)	1.375(0.965-1.959)
		Q4(>50.42 g/day)	1.322(0.974-1.793)	1.150(0.806-1.642)
		P for trend	0.048	0.357
NAFLD, non-alcoholic fatty liver diseases. a Adjusted by age, gender, BMI, smoking status, tea intake status, weekly hours of physical activity and presence of hypertension, dyslipidemia and diabetes. Q=quartile.
