# Supplementary material for: Association of meat consumption with NAFLD risk and liver-related biochemical indexes in older Chinese: a cross-sectional study
Source: BMC Gastroenterol. 2021 May 17;21:221. doi: 10.1186/s12876-021-01688-7 (PMC8127290; doi:10.1186/s12876-021-01688-7)
Supplement: Supplementary file 3 — Additional file 3: Table S3. Propensity score-matched univariable and multivariable analysis of associations between meat subtypes consumptions and NAFLD [file 12876_2021_1688_MOESM3_ESM.xls]

## Sheet: Sheet1
Table S3. Propensity score-matched univariable and multivariable analysis of associations between meat subtypes consumptions and NAFLD
Variable			Crude OR (95%CI)	Adjusted OR (95%CI)a
Red meat
	Continuous variable
		Per 50 g/day increase	1.221(1.064-1.402)	1.241(1.076-1.431)
	Categorical variables
		Q1(<28.44 g/day)	1( Reference)	1( Reference)
		Q2(28.44-49.74 g/day)	1.574(1.075-2.305)	1.477(0.989-2.206)
		Q3(49.75-71.00 g/day)	1.137(0.786-1.644)	1.054(0.713-1.558)
		Q4(>71.00 g/day)	1.664(1.149-2.412)	1.673(1.129-2.479)
		P for trend	0.047	0.057
Processed meat
	Continuous variable
		Per 50 g/day increase	0.901(0.730-1.113)	0.902(0.728-1.116)
	Categorical variables
		Q1(<2.26 g/day)	1( Reference)	1( Reference)
		Q2(2.26-4.61 g/day)	1.711(1.135-2.580)	1.520(0.984-2.348)
		Q3(4.62-6.59 g/day)	1.873(1.316-2.666)	1.800(1.237-2.617)
		Q4(>6.59 g/day)	1.464(1.017-2.109)	1.406(0.955-2.069)
		P for trend	0.032	0.056
Poultry
	Continuous variable
		Per 50 g/day increase	1.457(0.936-2.270)	1.396(0.897 -2.171)
	Categorical variables
		Q1(<7.00 g/day)	1( Reference)	1( Reference)
		Q2(7.00-9.00 g/day)	1.172(0.765-1.794)	1.027(0.657-1.606)
		Q3(9.01-14.00 g/day)	1.392(1.005-1.927)	1.278(0.907-1.802)
		Q4(>14.00 g/day)	1.314(0.930-1.855)	1.246(0.864-1.796)
		P for trend	0.058	0.141
Fish
	Continuous variable
		Per 50 g/day increase	0.935(0.826-1.058)	0.958(0.842-1.091)
	Categorical variables
		Q1(<11.01 g/day)	1( Reference)	1( Reference)
		Q2(11.01-25.15 g/day)	1.169(0.804-1.700)	1.231(0.827-1.831)
		Q3(25.16-50.42 g/day)	1.161(0.796-1.694)	1.223(0.822-1.819)
		Q4(>50.42 g/day)	1.019(0.703-1.475)	1.057(0.714-1.565)
		P for trend	0.996	0.879
NAFLD, non-alcoholic fatty liver diseases. a Adjusted by smoking status, tea intake status, weekly hours of physical activity and presence of hypertension, dyslipidemia and diabetes. Q=quartile.
