# Supplementary material for: Association of meat consumption with NAFLD risk and liver-related biochemical indexes in older Chinese: a cross-sectional study
Source: BMC Gastroenterol. 2021 May 17;21:221. doi: 10.1186/s12876-021-01688-7 (PMC8127290; doi:10.1186/s12876-021-01688-7)
Supplement: Supplementary file 4 — Additional file 4: Table S4. Results of propensity score weighted univariable and multivariable ordinal logistic model using three levels of FLI as response [file 12876_2021_1688_MOESM4_ESM.xls]

## Sheet: Sheet1
Table S4. Results of propensity score weighted univariable and multivariable ordinal logistic model using three levels of FLI as response
Variable	Regression coefficient		Standard error		P-value		OR(95%CI)
	Crude	aAdjusted	Crude	aAdjusted	Crude	aAdjusted	Crude	aAdjusted
Red meat (Per 50 g/day increase)	0.308	0.234	0.055	0.057	<0.001	<0.001	1.360(1.222-1.514)	1.264(1.130-1.414)
Processed meat (Per 50 g/day increase)	0.228	0.128	0.102	0.099	0.026	0.198	1.256(1.028-1.535)	1.136(0.936-1.380)
Poultry (Per 50 g/day increase)	0.408	0.304	0.16	0.17	0.01	0.074	1.504(1.101-2.053)	1.356(0.971-1.892)
Fish (Per 50 g/day increase)	0.015	-0.045	0.043	0.05	0.724	0.368	1.015(0.933-1.105)	0.956(0.867-1.054)
FLI, fatty liver index a Adjusted by smoking status, tea intake status, weekly hours of physical activity, the presence of hypertension, dyslipidemia and diabetes.
